# Supplementary material for: Polycyclic Aromatic Hydrocarbons (PAHs) in Roasted Pork Meat and the Effect of Dried Fruits on PAH Content
Source: Int J Environ Res Public Health. 2023 Mar 10;20(6):4922. doi: 10.3390/ijerph20064922 (PMC10049194; doi:10.3390/ijerph20064922)
Supplement: Supplementary file 1 [file ijerph-20-04922-s001.zip]

Archive with 2 entries (2 files):
- Figure S1 Bulanda.pdf
- Figure S2 Bulanda.pdf
